# Supplementary material for: The application of PTR-MS and non-targeted analysis to characterize VOCs emitted from a plastic recycling facility fire
Source: J Expo Sci Environ Epidemiol. 2024 May 6;35(2):149–56. doi: 10.1038/s41370-024-00681-y (PMC12009732; doi:10.1038/s41370-024-00681-y)
Supplement: Supplementary file 2 — Supplymentary Tables [file 41370_2024_681_MOESM2_ESM.xlsx]

## Sheet: Table S1
Supplemental Table 1: Targeted and non-targeted analysis of the 59 compounds detected across all sampling sites and visits. * = Targeted VOC analysis using gas calibration factor; ND = Not detected
		Average Concentration (ppbv)					Median Concentration (ppbv)					95th % Concentration (ppbv)
PREDICTED COMPOUND NAME	FORMULA	SITE 0	SITE 1 VISIT 1	SITE 1 VISIT 2	SITE 2 VISIT 1	SITE 2 VISIT 2	SITE 0	SITE 1 VISIT 1	SITE 1 VISIT 2	SITE 2 VISIT 1	SITE 2 VISIT 2	SITE 0	SITE 1 VISIT 1	SITE 1 VISIT 2	SITE 2 VISIT 1	SITE 2 VISIT 2
Hydrogen cyanide; hydrogen isocyanide	HCN	2.47059	5.18456	4.41681	3.01925	0.0621006	2.45581	5.17715	4.4072	3.00348	0	2.8652	5.58675	4.85352	3.49514	0.298935
2-Propenal; Methylketene	C3H4O	0.297123	0.147719	0.27154	0.0796866	0.268615	0.296378	0.145922	0.269917	0.0755279	0.2868	0.354405	0.192045	0.340388	0.131169	0.38282
Acealdehyde; Ethylene Oxide	C2H4O	3.86675	2.24564	3.58568	1.37418	2.37734	3.75566	2.21172	3.47084	1.36596	2.77593	5.04111	2.64756	4.59721	1.66157	3.70353
Acetic acid; Methyl formate	C2H4O2	3.05064	2.13565	2.25402	1.77242	2.28589	2.82306	2.09546	2.23427	1.76368	2.3168	4.7779	2.463	2.51946	1.97695	2.61094
Acetic acid,methy ester; Formic acid, ethyl ester; Propanoic acid	C3H6O2	0.307634	0.202821	0.303537	0.101649	0.274899	0.301627	0.200879	0.301739	0.101063	0.274917	0.393181	0.243939	0.357697	0.131059	0.32348
Acetone; Ethene, methoxy-; Oxetane; Propanal; Propylene Oxide	C3H6O	3.31112	2.41643	5.99131	1.32791	1.08975	3.24691	2.39538	5.8918	1.32833	0.342147	3.888	2.69713	7.16938	1.48544	3.47763
Formic Acid	CH2O2	2.65024	1.58804	1.92604	1.20699	367.499	2.52966	1.54495	1.91132	1.18984	0.999213	3.65347	1.95686	2.15368	1.47902	1270.23
Nitrogen dioxide	NO2	0.00019896	0.0190109	0.185164	0.814424	ND	0	0	0.185065	0.806164	ND	0	0.078829	0.296242	1.01112	ND
Dimethyldiazene; CH3C(=NH)NH2	C2H6N2	0.000125708	ND	ND	1.23079	2.39468	0	ND	ND	1.22473	2.78764	0	ND	ND	1.40604	4.04279
2,3-Norbornadiene; Toluene*	C7H8	0.898338	0.363815	1.17331	ND	0.682474	0.8361	0.2616	1.043	ND	0.5584	1.26671	0.809252	2.14518	ND	1.44588
Benzene*	C6H6	0.460742	0.200465	0.673721	ND	0.494284	0.4286	0.163	0.6307	ND	0.4799	0.667187	0.402716	1.07062	ND	0.689091
Benzene, 1,2-dimethyl-; Benzene, 1,3-dimethyl-; Ethylbenzene; p-Xylene	C8H10	0.608435	ND	0.324659	ND	0.21145	0.53288	ND	0.288164	ND	0.141729	0.868798	ND	0.609046	ND	0.586976
Carbon dioxide	CO2	0.0987298	0.42377	ND	0.143414	0.202158	0.098144	0.422554	ND	0.143231	0.208245	0.128136	0.491366	ND	0.179122	0.343571
Formamide	CH3NO	0.0785115	0.203792	ND	0.0960562	0.0668003	0.0726849	0.199444	ND	0.0951889	0.0626327	0.151022	0.264028	ND	0.127006	0.123344
Methyl chloride	CH3Cl	0.00462964	0.00699503	ND	ND	ND	0.0029375	0.00634883	ND	ND	ND	0.0153791	0.0168127	ND	ND	ND
Nitrous oxide	N2O	3.80811e-05	0.0799054	ND	ND	ND	0	0.0797579	ND	ND	ND	0	0.116755	ND	ND	ND
C4H6N	C4H6N	0.000489349	ND	ND	ND	ND	0	ND	ND	ND	ND	0.00213096	ND	ND	ND	ND
Hydroxycarboxyl radical	CHO2	0.586538	ND	ND	ND	ND	0.577986	ND	ND	ND	ND	0.715078	ND	ND	ND	ND
1,2-Ethanediamine, N,N,N,N-tetramethyl-; 1,6-Hexanediamine; N,N-Diethyl-N,N-dimethylhydrazine; Propyltrimethylhydrazine	C6H16N2	3.58366	ND	ND	ND	ND	3.67006	ND	ND	ND	ND	4.995	ND	ND	ND	ND
C3H2NO	C3H2NO	0.216621	ND	ND	ND	ND	0.211925	ND	ND	ND	ND	0.313462	ND	ND	ND	ND
Methyl diazene	CH4N2	0.00160453	ND	ND	ND	ND	0	ND	ND	ND	ND	1e-10	ND	ND	ND	ND
1-Propene, 2-methoxy-; 2-Butanone; Butanal; Ethene, ethoxy-; Furan, tetrahydro-; Propanal, 2-methyl-	C4H8O	ND	0.255393	0.315332	0.265431	0.274852	1e-10	0.253459	0.314858	0.26407	0.265041	1e-10	0.312833	0.364652	0.310102	0.387726
NCCH2NH2	C2H4N2	ND	0.0644471	0.170805	0.138176	0.045292	1e-10	0.0639331	0.169644	0.133967	0	1e-10	0.0959574	0.226558	0.197563	0.183413
1-Propene, 2-methyl-; 2-Butene, (E)-	C4H8	ND	0.274206	0.453654	0.071465	ND	1e-10	0.262993	0.426246	0.0705174	ND	1e-10	0.39242	0.680374	0.101695	ND
Furan	C4H4O	ND	0.0180953	0.577527	0.0053302	ND	1e-10	0.00286853	0.542706	0	ND	1e-10	0.0714816	1.31443	0.0394007	ND
1,2-Dimethylcyclobutene; 1,3,3-Trimethylcyclopropene; 1,3-Butadiene, 2,3-dimethyl-; 1,3-Pentadiene, 2-methyl-CH3CH=C(CH3)CH=CH2; Cyclohexane; Cyclopentane, methylene-; Cyclopentene, 1-methyl-; Cyclopropane, (1-methylethenyl)-; Cyclopropane, 1-ethenyl-1-methyl-	C6H10	ND	0.159004	ND	ND	0.158615	1e-10	0.156861	ND	ND	0.158294	1e-10	0.200619	ND	ND	0.192796
1,3,Butadiyne	C4H2	ND	0.030269	ND	0.0336546	0.0537932	1e-10	0.0295228	ND	0.0328923	0	1e-10	0.0463379	ND	0.0498444	0.215368
2-Butanone, 3-methyl-; 2H-Pyran, tetrahydro-; 3-Pentanone; C2H5OCH2CH=CH2; C2H5OCH=CHCH3; Furan, tetrahydro-2-methyl-; Pentanal; trans-CH3CH=CH-OC2H5	C5H10O	ND	0.0485685	0.0105203	ND	ND	1e-10	0.0479753	5.94471e-05	ND	ND	1e-10	0.0639056	0.0423142	ND	ND
Carbonic acid, dimethyl ester	C3H6O3	ND	0.010257	0.0525756	ND	ND	1e-10	0.00995953	0.0524748	ND	ND	1e-10	0.020484	0.0744489	ND	ND
2-Butenal; 2-Propenal, 2-methyl-; Cyclobutanone; Furan, 2,3-dihydro-; Furan, 2,5-dihydro-; Methyl vinyl ketone	C4H6O	ND	0.0968294	0.265242	ND	ND	1e-10	0.0956562	0.263665	ND	ND	1e-10	0.124822	0.356554	ND	ND
2-Butene, 2-methyl-	C5H10	ND	0.0435313	0.0655519	ND	ND	1e-10	0.0404566	0.0622293	ND	ND	1e-10	0.0718406	0.101588	ND	ND
2,2-Dimethyltetrehydrofuran; 2-Butanone, 3,3-dimethyl-; 3-Hexanone; Oxepane	C6H12O	ND	0.022778	ND	ND	0.0234672	1e-10	0.0223509	ND	ND	0	1e-10	0.0342846	ND	ND	0.118324
C2H2N3	C2H2N3	ND	0.0337888	ND	0.0742393	ND	1e-10	0.0273269	ND	0.0728086	ND	1e-10	0.0937702	ND	0.155947	ND
Furan, 2-methyl-; Furan, 3-methyl-	C5H6O	ND	0.0510038	ND	ND	0.0719953	1e-10	0.0500915	ND	ND	0.0705239	1e-10	0.0710361	ND	ND	0.105242
Methanamine, N-methyl-N-nitro	C2H6N2O2	ND	0.139938	ND	ND	0.178991	1e-10	0.137138	ND	ND	0.178735	1e-10	0.188533	ND	ND	0.21671
1H-Imidazole; 1H-Pyrazole	C3H4N2	ND	ND	0.0684205	0.112303	ND	1e-10	ND	0.00141904	0.111838	ND	1e-10	ND	0.26536	0.19961	ND
3-Pyridinecarbonitrile, 1-oxide; 4-Pyridinecarbonitrile, 1-oxide	C6H4N2O	ND	ND	0.00548374	ND	0.039424	1e-10	ND	0.00511652	ND	0.00889529	1e-10	ND	0.0123444	ND	0.182801
Dimethyl ether; Ethanol	C2H6O	ND	ND	0.329314	0.0517547	0.255386	1e-10	ND	0.316452	0.0505173	0.224412	1e-10	ND	0.479644	0.0857591	0.469214
Urea, tetramethyl-	C5H122O	ND	ND	0.0114336	ND	0.0209009	1e-10	ND	0.010883	ND	0.00737259	1e-10	ND	0.0259185	ND	0.0763816
1,3-Cylohexadiene; 1,4-Cyclohexadiene; 1-Methyl-3-methylenecyclobutene	C6H8	ND	0.0959811	ND	ND	ND	1e-10	0.0948261	ND	ND	ND	1e-10	0.125917	ND	ND	ND
1,3-Dioxane; 1,4-Dioxane; Ethene, 1,1-dimethoxy-; Ethyl acetate; Formic acid, 1-methylethyl ester; Formic acid, propyl ester; Propanoic acid, methyl ester	C4H8O2	ND	0.106029	ND	ND	ND	1e-10	0.106565	ND	ND	ND	1e-10	0.135141	ND	ND	ND
1,4-Butanediol; Ethane, 1,2-dimethoxy-	C4H10O2	ND	0.0292791	ND	ND	ND	1e-10	0.0286942	ND	ND	ND	1e-10	0.0467376	ND	ND	ND
1,4-Dioxin, 2,3-dihydro-; 2,3-Butanedione; 2-Propenoic acid, 2-methyl-; 2-Propenoic acid, methyl ester; Acetic acid ethenyl ester; Crotonic acid; Cyclopropanecarboxylic acid; Isocrotonic acid; g-Butyrolactone	C4H6O2	ND	0.114101	ND	ND	ND	1e-10	0.112694	ND	ND	ND	1e-10	0.143048	ND	ND	ND
2-Butenoic acid, 3-methyl-; 2-Butenoic acid, methyl ester, (E )-; 2-Propenoic acid, 2-methyl-, methyl ester; 2-methyl-2-butenoic acid (Z ); Acetylacetone; Cyclobutane carboxylic acid; Cyclopropanecarboxylic acid, methyl ester; tran-Alpha,beta-penteneoic acid	C5H8O2	ND	0.125891	ND	ND	ND	1e-10	0.124021	ND	ND	ND	1e-10	0.159814	ND	ND	ND
3-CH3C6H4CHO; Acetophenone; Benzaldehyde, 4-methyl-	C8H8	ND	0.149323	ND	ND	ND	1e-10	0.0657665	ND	ND	ND	1e-10	0.586902	ND	ND	ND
4-Hydroxy-4-methylpentan-2-one; Propanoic acid, 2,2-dimethyl-,methyl ester; cis-1,3-cyclohexandiol; trans-1,3-cyclohexanol	C6H12O2	ND	0.0380103	ND	ND	ND	1e-10	0.0377326	ND	ND	ND	1e-10	0.0524621	ND	ND	ND
C2H5ClO	C2H5ClO	ND	0.00370653	ND	ND	ND	1e-10	0.00337931	ND	ND	ND	1e-10	0.00879351	ND	ND	ND
Ethylene carbonate	C3H4O3	ND	0.0257497	ND	ND	ND	1e-10	0.0256677	ND	ND	ND	1e-10	0.0364116	ND	ND	ND
Propane, 1,3-dimethoxy-	C5H12O2	ND	0.0197958	ND	ND	ND	1e-10	0.0117154	ND	ND	ND	1e-10	0.0686271	ND	ND	ND
(CH3)2C=CHC(CH3)=CH2; Cyclohexene, 1-methyl-; Cyclopentene, 1,2-dimethyl-	C7H12	ND	ND	0.0436779	ND	ND	1e-10	ND	0.0431271	ND	ND	1e-10	ND	0.0606939	ND	ND
(CH3)2N-CH=N-CH3; CH3NHCH2CH2NHCH3; Piperazine; c-C(CH3)(C2H5)NHNH	C4H10N2	ND	ND	0.0484733	ND	ND	1e-10	ND	0.048652	ND	ND	1e-10	ND	0.080705	ND	ND
2(1H)-Pyrimidinone	C4H4N2O	ND	ND	0.151839	ND	ND	1e-10	ND	0.151846	ND	ND	1e-10	ND	0.185019	ND	ND
3-Methylphenylacetylene; Benzene, 1-ethynyl-4-methyl-; Indene	C9H8	ND	ND	0.149099	ND	ND	1e-10	ND	0.147893	ND	ND	1e-10	ND	0.186902	ND	ND
Anilino radical	C6H6N	ND	ND	0.562546	ND	ND	1e-10	ND	0.49853	ND	ND	1e-10	ND	1.07057	ND	ND
CH3NHCH2CN; Cyanamide, dimethyl-; H2NCH2CH2CN	C3H6N2	ND	ND	0.00668305	ND	ND	1e-10	ND	0	ND	ND	1e-10	ND	0.0406586	ND	ND
(CH3)2N-C(CH3)=NCH3; (CH3)2N-CH=N-C2H5; Pyrazolidine, 1,2-dimethyl-	C5H12N2	ND	ND	ND	ND	0.0290339	1e-10	ND	ND	ND	0.0262707	1e-10	ND	ND	ND	0.0798398
2,3,4-Cyloheptatrien-1-one; 4-Methylene-2,5-cyclohexadiene-1-one; Benzaldehyde	C7H6O	ND	ND	ND	ND	0.0337549	1e-10	ND	ND	ND	0.0286176	1e-10	ND	ND	ND	0.0954105
9H-Purine	C5H4N4	ND	ND	ND	ND	0.0415053	1e-10	ND	ND	ND	0.0032111	1e-10	ND	ND	ND	0.177427
Benzene, (1-methylethyl)-; Benzene, 1,2,4-trimethyl-; Benzene, propyl-	C9H12	ND	ND	ND	ND	0.191456	1e-10	ND	ND	ND	0.120682	1e-10	ND	ND	ND	0.559625

## Sheet: Table S2
Supplemental Table 2: Non-targeted analysis of the 46 volatile organic compounds (VOCs) detected at sampling sites with average concentration levels higher than the local rural background (Site 0) during at least one site visit. Highlighted rows depict VOCs with average concentration levels at least 1.8-fold higher than background levels at any site visit. * = Targeted VOC analysis using gas cali…
		Associated with the burning of plastics	Average Concentration (ppbv)					Average Concentration (ppb) / Average Concentration at Site 0 (ppbv)					Median Concentration (ppbv)					95th % Concentration (ppbv)
PREDICTED COMPOUND NAME	FORMULA		SITE 0	SITE 1 VISIT 1	SITE 1 VISIT 2	SITE 2 VISIT 1	SITE 2 VISIT 2	SITE 0	SITE 1 VISIT 1	SITE 1 VISIT 2	SITE 2 VISIT 1	SITE 2 VISIT 2	SITE 0	SITE 1 VISIT 1	SITE 1 VISIT 2	SITE 2 VISIT 1	SITE 2 VISIT 2	SITE 0	SITE 1 VISIT 1	SITE 1 VISIT 2	SITE 2 VISIT 1	SITE 2 VISIT 2
Hydrogen cyanide; hydrogen isocyanide	HCN	YES	2.47059	5.18456	4.41681	3.01925	0.0621006	1	2.09851	1.78776	1.22208	0.0251359	2.45581	5.17715	4.4072	3.00348	0	2.8652	5.58675	4.85352	3.49514	0.298935
Acetone; Ethene, methoxy-; Oxetane; Propanal; Propylene Oxide	C3H6O	YES	3.31112	2.41643	5.99131	1.32791	1.08975	1	0.729792	1.80945	0.401045	0.329118	3.24691	2.39538	5.8918	1.32833	0.342147	3.888	2.69713	7.16938	1.48544	3.47763
Formic Acid	CH2O2	YES	2.65024	1.58804	1.92604	1.20699	367.499	1	0.599207	0.726742	0.455429	138.666	2.52966	1.54495	1.91132	1.18984	0.999213	3.65347	1.95686	2.15368	1.47902	1270.23
Formamide	CH3NO	NO	0.0785115	0.203792	ND	0.0960562	0.0668003	1	2.5957	ND	1.22347	0.850835	0.0726849	0.199444	ND	0.0951889	0.0626327	0.151022	0.264028	ND	0.127006	0.123344
Dimethyldiazene ; CH3C(=NH)NH2	C2H6N2	NO	0.000125708	ND	ND	1.23079	2.39468	1	ND	ND	9790.81	19049.5	0	ND	ND	1.22473	2.78764	1e-10	ND	ND	1.40604	4.04279
Methyl chloride	CH3Cl	YES	0.00462964	0.00699503	ND	ND	ND	1	1.51092	ND	ND	ND	0.0029375	0.00634883	ND	ND	ND	0.0153791	0.0168127	ND	ND	ND
Toluene*	C7H8	YES	0.898338	0.363815	1.17331	ND	0.682474	1	0.404986	1.30609	ND	0.759707	0.8361	0.2616	1.043	ND	0.5584	1.26671	0.809252	2.14518	ND	1.44588
Benzene*	C6H6	YES	0.460742	0.200465	0.673721	ND	0.494284	1	0.435092	1.46225	ND	1.0728	0.4286	0.163	0.6307	ND	0.4799	0.667187	0.402716	1.07062	ND	0.689091
1-Propene, 2-methoxy-; 2-Butanone; Butanal; Ethene, ethoxy-; Furan, tetrahydro-; Propanal, 2-methyl-	C4H8O	YES	ND	0.255393	0.315332	0.265431	0.274852						ND	0.253459	0.314858	0.26407	0.265041	ND	0.312833	0.364652	0.310102	0.387726
1-Propene, 2-methyl-; 2-Butene, (E)-	C4H8	YES	ND	0.274206	0.453654	0.071465	ND						ND	0.262993	0.426246	0.0705174	ND	ND	0.39242	0.680374	0.101695	ND
1,2-Dimethylcyclobutene; 1,3,3-Trimethylcyclopropene; 1,3-Butadiene, 2,3-dimethyl-; Cyclohexane; Cyclopentane, methylene-; Cyclopentene, 1-methyl-; Cyclopropane, (1-methylethenyl)-; Cyclopropane, 1-ethenyl-1-methyl-	C6H10	NO	ND	0.159004	ND	ND	0.158615						ND	0.156861	ND	ND	0.158294	ND	0.200619	ND	ND	0.192796
1,3,Butadiyne	C4H2	NO	ND	0.030269	ND	0.0336546	0.0537932						ND	0.0295228	ND	0.0328923	0	ND	0.0463379	ND	0.0498444	0.215368
2-Butanone, 3-methyl-; 2H-Pyran, tetrahydro-; 3-Pentanone; C2H5OCH2CH=CH2; C2H5OCH=CHCH3; Furan, tetrahydro-2-methyl-; Pentanal; trans-CH3CH=CH-OC2H5	C5H10O	YES	ND	0.0485685	0.0105203	ND	ND						ND	0.0479753	5.94471e-05	ND	ND	ND	0.0639056	0.0423142	ND	ND
2-Butenal; 2-Propenal, 2-methyl-; Cyclobutanone; Furan, 2,3-dihydro-; Furan, 2,5-dihydro-; Methyl vinyl ketone	C4H6O	YES	ND	0.0968294	0.265242	ND	ND						ND	0.0956562	0.263665	ND	ND	ND	0.124822	0.356554	ND	ND
2-Butene, 2-methyl-	C5H10	NO	ND	0.0435313	0.0655519	ND	ND						ND	0.0404566	0.0622293	ND	ND	ND	0.0718406	0.101588	ND	ND
2,2-Dimethyltetrahydrofuran; 2-Butanone, 3,3-dimethyl-; 3-Hexanone; Oxepane	C6H12O	YES	ND	0.022778	ND	ND	0.0234672						ND	0.0223509	ND	ND	0	ND	0.0342846	ND	ND	0.118324
C2H2N3	C2H2N3	NO	ND	0.0337888	ND	0.0742393	ND						ND	0.0273269	ND	0.0728086	ND	ND	0.0937702	ND	0.155947	ND
Carbonic acid, dimethyl ester	C3H6O3	YES	ND	0.010257	0.0525756	ND	ND						ND	0.00995953	0.0524748	ND	ND	ND	0.020484	0.0744489	ND	ND
Furan	C4H4O	YES	ND	0.0180953	0.577527	0.0053302	ND						ND	0.00286853	0.542706	0	ND	ND	0.0714816	1.31443	0.0394007	ND
Furan, 2-methyl-; Furan, 3-methyl-	C5H6O	YES	ND	0.0510038	ND	ND	0.0719953						ND	0.0500915	ND	ND	0.0705239	ND	0.0710361	ND	ND	0.105242
Methanamine, N-methyl-N-nitro	C2H6N2O2	NO	ND	0.139938	ND	ND	0.178991						ND	0.137138	ND	ND	0.178735	ND	0.188533	ND	ND	0.21671
NCCH2NH2	C2H4N2	NO	ND	0.0644471	0.170805	0.138176	0.045292						ND	0.0639331	0.169644	0.133967	0	ND	0.0959574	0.226558	0.197563	0.183413
1H-Imidazole; 1H-Pyrazole	C3H4N2	NO	ND	ND	0.0684205	0.112303	ND						ND	ND	0.00141904	0.111838	ND	ND	ND	0.26536	0.19961	ND
3-Pyridinecarbonitrile, 1-oxide; 4-Pyridinecarbonitrile, 1-oxide	C6H4N2O	NO	ND	ND	0.00548374	ND	0.039424						ND	ND	0.00511652	ND	0.00889529	ND	ND	0.0123444	ND	0.182801
Dimethyl ether; Ethanol	C2H6O	NO	ND	ND	0.329314	0.0517547	0.255386						ND	ND	0.316452	0.0505173	0.224412	ND	ND	0.479644	0.0857591	0.469214
Urea, tetramethyl-	C5H12N2O	NO	ND	ND	0.0114336	ND	0.0209009						ND	ND	0.010883	ND	0.00737259	ND	ND	0.0259185	ND	0.0763816
1,3-Cylohexadiene; 1,4-Cyclohexadiene; 1-Methyl-3-methylenecyclobutene	C6H8	NO	ND	0.0959811	ND	ND	ND						ND	0.0948261	ND	ND	ND	ND	0.125917	ND	ND	ND
1,3-Dioxane; 1,4-Dioxane; Ethene, 1,1-dimethoxy-; Ethyl acetate; Formic acid, 1-methylethyl ester; Formic acid, propyl ester; Propanoic acid, methyl ester	C4H8O2	YES	ND	0.106029	ND	ND	ND						ND	0.106565	ND	ND	ND	ND	0.135141	ND	ND	ND
1,4-Butanediol; Ethane, 1,2-dimethoxy-	C4H10O2	YES	ND	0.0292791	ND	ND	ND						ND	0.0286942	ND	ND	ND	ND	0.0467376	ND	ND	ND
1,4-Dioxin, 2,3-dihydro-; 2,3-Butanedione; 2-Propenoic acid, 2-methyl-; 2-Propenoic acid, methyl ester; Acetic acid ethenyl ester; Crotonic acid; Cyclopropanecarboxylic acid; Isocrotonic acid; g-Butyrolactone	C4H6O2	YES	ND	0.114101	ND	ND	ND						ND	0.112694	ND	ND	ND	ND	0.143048	ND	ND	ND
2-Butenoic acid, 3-methyl-; 2-Butenoic acid, methyl ester, (E )-; 2-Propenoic acid, 2-methyl-, methyl ester; 2-methyl-2-butenoic acid (Z ); Acetylacetone; Cyclobutane carboxylic acid; Cyclopropanecarboxylic acid, methyl ester; tran-Alpha,beta-penteneoic acid	C5H8O2	YES	ND	0.125891	ND	ND	ND						ND	0.124021	ND	ND	ND	ND	0.159814	ND	ND	ND
3-CH3C6H4CHO; Acetophenone; Benzaldehyde, 4-methyl-	C8H8	YES	ND	0.149323	ND	ND	ND						ND	0.0657665	ND	ND	ND	ND	0.586902	ND	ND	ND
4-Hydroxy-4-methylpentan-2-one; Propanoic acid, 2,2-dimethyl-,methyl ester; cis-1,3-cyclohexandiol; trans-1,3-cyclohexanol	C6H12O2	NO	ND	0.0380103	ND	ND	ND						ND	0.0377326	ND	ND	ND	ND	0.0524621	ND	ND	ND
C2H5ClO	C2H5ClO	NO	ND	0.00370653	ND	ND	ND						ND	0.00337931	ND	ND	ND	ND	0.00879351	ND	ND	ND
Ethylene carbonate	C3H4O3	NO	ND	0.0257497	ND	ND	ND						ND	0.0256677	ND	ND	ND	ND	0.0364116	ND	ND	ND
Propane, 1,3-dimethoxy-	C5H12O2	NO	ND	0.0197958	ND	ND	ND						ND	0.0117154	ND	ND	ND	ND	0.0686271	ND	ND	ND
(CH3)2C=CHC(CH3)=CH2; Cyclohexene, 1-methyl-; Cyclopentene, 1,2-dimethyl-	C7H12	NO	ND	ND	0.0436779	ND	ND						ND	ND	0.0431271	ND	ND	ND	ND	0.0606939	ND	ND
(CH3)2N-CH=N-CH3; CH3NHCH2CH2NHCH3; Piperazine; c-C(CH3)(C2H5)NHNH	C4H10N2	NO	ND	ND	0.0484733	ND	ND						ND	ND	0.048652	ND	ND	ND	ND	0.080705	ND	ND
2(1H)-Pyrimidinone	C4H4N2O	NO	ND	ND	0.151839	ND	ND						ND	ND	0.151846	ND	ND	ND	ND	0.185019	ND	ND
3-Methylphenylacetylene; Benzene, 1-ethynyl-4-methyl-; Indene	C9H8	YES	ND	ND	0.149099	ND	ND						ND	ND	0.147893	ND	ND	ND	ND	0.186902	ND	ND
Anilino radical	C6H6N	NO	ND	ND	0.562546	ND	ND						ND	ND	0.49853	ND	ND	ND	ND	1.07057	ND	ND
CH3NHCH2CN; Cyanamide, dimethyl-; H2NCH2CH2CN	C3H6N2	YES	ND	ND	0.00668305	ND	ND						ND	ND	0	ND	ND	ND	ND	0.0406586	ND	ND
(CH3)2N-C(CH3)=NCH3; (CH3)2N-CH=N-C2H5; Pyrazolidine, 1,2-dimethyl-	C5H12N2	NO	ND	ND	ND	ND	0.0290339						ND	ND	ND	ND	0.0262707	ND	ND	ND	ND	0.0798398
2,3,4-Cyloheptatrien-1-one; 4-Methylene-2,5-cyclohexadiene-1-one; Benzaldehyde	C7H6O	YES	ND	ND	ND	ND	0.0337549						ND	ND	ND	ND	0.0286176	ND	ND	ND	ND	0.0954105
9H-Purine	C5H4N4	NO	ND	ND	ND	ND	0.0415053						ND	ND	ND	ND	0.0032111	ND	ND	ND	ND	0.177427
Benzene, (1-methylethyl)-; Benzene, 1,2,4-trimethyl-; Benzene, propyl-	C9H12	YES	ND	ND	ND	ND	0.191456						ND	ND	ND	ND	0.120682	ND	ND	ND	ND	0.559625

## Sheet: Table S3
Supplemental Table 3: Hazard assessment of all the potential compounds associated with the 49 volatile organic compounds (VOCs) (listed in Table S2) detected at sampling sites with average concentration levels higher than the local rural background (Site 0) during at least one site visit.
The Hazard Comparison Dashboard is a prototype tool and a compilation of information sourced from many sites, databases and sources including U.S. Federal and state sources and international bodies that saves the user time by providing information in one location. The data are not reviewed by USEPA – the user must apply judgment in use of the information. The results do not indicate EPA’s positio…
			VH - Very High		H - High		M - Medium		L - Low		I - Inconclusive		No Data			Authoritative		Screening		QSAR Model
DTXSID	CAS	Name	Human Health Effects															Ecotoxicity		Fate
			Acute Mammalian Toxicity			Carcinogenicity	Genotoxicity Mutagenicity	Endocrine Disruption	Reproductive	Developmental	Neurotoxicity		Systemic Toxicity		Skin Sensitization	Skin Irritation	Eye Irritation	Acute Aquatic Toxicity	Chronic Aquatic Toxicity	Persistence	Bioaccumulation	Exposure
			Oral	Inhalation	Dermal						Repeat Exposure	Single Exposure	Repeat Exposure	Single Exposure
DTXSID9024148	74-90-8	Hydrogen cyanide	VH	VH	VH	I	L	I	M	L	H	H	H	H	M	H	H	VH	VH	M	L	VH
DTXSID9073884	75-13-8	Isocyanic acid	I				I	L		I								I			I	M
DTXSID8025337	75-12-7	Formamide	L	L	L	I	VH	H	H	H	I	I	M	I	I	L	M	L		M	L	M
DTXSID2024115	64-18-6	Formic acid	M	H	L	L	VH	L	L	L		H	L	H	L	VH	VH	L	L	L	L	H
DTXSID8021482	67-64-1	Acetone	L	L	VH	I	VH	H	M	H			H	M	L	M	H	H	L	M	L	VH
DTXSID4026761	107-25-5	Methoxyethene	L	L	L	I	L	L	I	L	L		L		I	I	I	M	I	M	L	H
DTXSID8025969	503-30-0	Oxetane	M	M	M		H	L		L								L		M	L	H
DTXSID2021658	123-38-6	Propanal	M	M	L	I	VH	H	I	I			M	M	I	H	H	M	L	M	L	H
DTXSID5021207	75-56-9	(+/-)-1,2-Propylene oxide	M	H	H	VH	VH	L	M	L	I		L	M	H	H	H	L	M	M	L	H
DTXSID70870570	503-28-6	Dimethyldiazene	I				L	L		L								L			L
DTXSID0021541	74-87-3	Chloromethane	M	H	I	VH	VH	L	H	H	H	H	M	H	I	I	I	L	L	M	L	H
DTXSID7021360	108-88-3	1-Methylbenzene	M	VH	L	L	VH	H	H	H	H	H	M	M	L	H	H	H	H	M	L	VH
DTXSID3039242	71-43-2	Benzene	M	L	VH	VH	VH	H	H	H	H		H	H	I	H	H	H	M	M	H	H
DTXSID3051591	116-11-0	2-Methoxyprop-1-ene	M		L		L	L		L								M		M	L	L
DTXSID3021516	78-93-3	Methyl ethyl ketone	L	M	L	I	VH	H	M	L	H		M	M	I	H	H	L		M	L	H
DTXSID8021513	123-72-8	Butyraldehyde	L	L	M	I	L		I	I	I		M	H	I	M	H	M	L	M	L	H
DTXSID3029609	109-92-2	[(Ethenyl)oxy]ethane	L	L	L	I	L	L	I	L	I		I		I	L	L	M	L	M	L	H
DTXSID1021328	109-99-9	Tetrahydrofuran	VH	M	L	H	L	H	M	L	H	H	H	M	I	H	H	L	L	M	L	H
DTXSID9021635	78-84-2	2-Methylpropanal	M	M	L	I	VH		I	I			M	M	I	M	H	M	L	M	L	H
DTXSID9020748	115-11-7	Isobutene	I	L	I	I	L	L	I	H	L	I	H	I	I	I	I	L		M	L	VH
DTXSID7027255	624-64-6	(2E)-2-Butene	L	I	I	I	L	L	I	H	I	I	I	I	I	I	I	L		L	L	VH
DTXSID70190104	3664-56-0	1,3,3-Trimethylcyclopropene																				M
DTXSID2022046	513-81-5	Dimethylbutadiene					L											H		M	L	M
DTXSID4021923	110-82-7	Cyclohexane	M	M	L	I	L	L	L	L	I		I	M	I	H	H	VH	VH	M	L	H
DTXSID9061756	1528-30-9	Cyclopentane, methylene-					L													M	L	M
DTXSID50870755	693-89-0	1-Methylcyclopent-1-ene																VH
DTXSID10196887	4663-22-3	Cyclopropane, (1-methylethenyl)- (9CI)																				M
DTXSID30168642	16906-27-7	Cyclopropane, 1-ethenyl-1-methyl-																				M
DTXSID0022062	563-80-4	3-Methyl-2-butanone	H	M	L	I	L	L	M	H	I		I	M	I	H	M	L		M	L	VH
DTXSID3059719	142-68-7	Tetrahydropyran	L	I	I	I	L	L	I	L	I	I	I	I	I	H	I	L	I	M	L	M
DTXSID6021820	96-22-0	3-Pentanone	L	I	L	I	L	L	L	L	I		I	M	I	M	H	L		M	L	H
DTXSID9030258	96-47-9	2-Methyltetrahydrofuran	L	L	L		L	L		L						H	H	L	M	M	L	VH
DTXSID7021653	110-62-3	Pentanal	L	M	L	I	L	L	I	L	I		I	M	I	VH	VH	M	L	L	L	H
DTXSID8024864	4170-30-3	Crotonaldehyde	VH	VH	VH	H	M	H	H	H	I		H	M	H	VH	VH	VH	VH	M	L	H
DTXSID0052540	78-85-3	Methacrylaldehyde	VH	VH	H	I	H	L	I	H	I		I	M	I	VH	VH	H	I	M	L	M
DTXSID9061592	1191-95-3	Cyclobutanone					L													M	L	M
DTXSID9061594	1191-99-7	Furan, 2,3-dihydro-					L													M	L	M
DTXSID5051785	1708-29-8	2,5-Dihydrofuran	M	I	I		L											M		M	L	M
DTXSID3025671	78-94-4	Methyl vinyl ketone	VH	VH	VH	H	H	L	I	L			H	H	H	VH	VH	H	M	M	L	H
DTXSID8027165	513-35-9	2-Methyl-2-butene	M	L	L	I	H		I	I	I		I		L	M	L	H	H	M	L	H
DTXSID5021752	75-97-8	3,3-Dimethyl-2-butanone	M	H	I	I	L		M	I	I	I	I	I	I	I	I	M	M	M	L	H
DTXSID2021608	589-38-8	3-Hexanone	L		L		L											L		M	L	H
DTXSID1060471	592-90-5	Oxepane	M				L									H			M	M	L	M
DTXSID9029192	616-38-6	Dimethyl carbonate	L	I	L	I	L		M	M	I		I		I	L	I	L	L	M	L	H
DTXSID6020646	110-00-9	Furan	M	M	I	VH	H		I	I		M	H	M	I	H	VH	M	M	M	L	H
DTXSID9025611	534-22-5	2-Methylfuran	H	VH	I	I	VH		I	I	I	I	I	I	I	I	I	L	L	M	L	VH
DTXSID10239228	930-27-8	3-Methylfuran		VH																		M
DTXSID2059774	288-13-1	Pyrazole	M	I	H		L						H			H	H			M	L	H
DTXSID2029616	288-32-4	Imidazole	M	I	I	I	VH		M	H	I	M	M		I	VH	VH	L	L	M	L	VH
DTXSID3065827	14906-59-3	4-Pyridinecarbonitrile 1-oxide																				M
DTXSID8026937	115-10-6	Dimethyl ether	I	L	I	I	L		I	I	I		I		I	I	H	L	L	M	L	H
DTXSID9020584	64-17-5	Ethanol	VH	VH	L	VH	L	H	H	L	M		H	M	I	L	H	M	M	L	L	VH
DTXSID1060893	632-22-4	Tetramethylurea	M	I	L	I	VH	L	H	H	I	I	I	I	I	H	I	L	L	M	L	M
DTXSID0060854	628-41-1	1,4-Cyclohexadiene	M				L													M	L	M
DTXSID60164617	15082-13-0	1-Methyl-3-methylenecyclobutene																				M
DTXSID3025174	505-22-6	1,3-Dioxane														H						M
DTXSID4020533	123-91-1	1,4-Dioxane	M	M	L	VH	VH	L	I	L	H	H	H	M	I	H	H	H	L	M	L	H
DTXSID20238924	922-69-0	Ethene, 1,1-dimethoxy-																				M
DTXSID1022001	141-78-6	Ethyl acetate	L	M	L	I	VH	L	L	L			L	M			H	L	M	M	L	H
DTXSID2027258	625-55-8	Isopropyl formate	VH				L											L		M	L	H
DTXSID3059391	110-74-7	Formic acid, propyl ester	L				L										H	L		M	L	M
DTXSID7027201	554-12-1	Methyl propanoate	L	M	L		L									H	H	L	M	M	L	H
DTXSID2024666	110-63-4	1,4-Butanediol	M	I	L		L		M									L	L	L	L	H
DTXSID0025286	110-71-4	Ethylene glycol dimethyl ether	L	M	M	I	L		H	H	I		I		I	I	I	L	L	M	L	H
DTXSID0074714	543-75-9	1,4-Dioxene																				M
DTXSID6021583	431-03-8	2,3-Butanedione	M	H	L	H	VH			L			H	H	H	H	VH	L	L	M	L	H
DTXSID3025542	79-41-4	Methacrylic acid	M	H	M	I	L	L	L	L			H	H	L	VH	VH	L	L	L	L	H
DTXSID0024183	96-33-3	Methyl acrylate	M	M	M	H	VH	H	H	L			H	M	H	H	H	H	H	M	L	H
DTXSID3021431	108-05-4	Vinyl acetate	M	M	M	H	VH	H	M	H			L	M		H	H	M	H	M	L	H
DTXSID7027544	3724-65-0	2-Butenoic acid	M	I	VH	I	L	L	I	H	I	I	I	I	I	H	H	L	I	L	L	H
DTXSID1040665	1759-53-1	Cyclopropane carboxylic acid	M				L									VH	VH			L	L	M
DTXSID70880977	503-64-0	(2Z)-2-Butenoic acid	M
DTXSID6020224	96-48-0	gamma-Butyrolactone	VH	L	L	I	VH		I	L	I	M	L		I	L	H	M	L	M	L	H
DTXSID2047145	541-47-9	3,3-Dimethylacrylic acid	L	L	L		L									H	H	L		L	L	H
DTXSID2020844	80-62-6	Methyl methacrylate	L	H	L	L	VH	H	L	L	H		H	M	H	H	H	L	M	M	L	H
DTXSID4021979	123-54-6	2,4-Pentanedione	M	H	H	I	VH		L	L	I	H	M	M	I	M	H	M	H	M	L	H
DTXSID3051967	2868-37-3	Methyl cyclopropanecarboxylate					L													M	L	M
DTXSID6021828	98-86-2	Acetophenone	M	I	M	I	VH	L	M	M	I		M	M	I	H	H	L		M	L	H
DTXSID9041520	104-87-0	4-Methylbenzaldehyde	M	I	L	I	VH		I	I	I		I	M	I	H	H	L	I	M	L	VH
DTXSID6024917	123-42-2	Diacetone alcohol	L	I	L	I	L		M	M	I		H	M	I	H	H	L	L	M	L	H
DTXSID2026600	96-49-1	1,3-Dioxolan-2-one	L		L		L		L	L							VH	L		M	L	H
DTXSID40168951	17081-21-9	Propane, 1,3-dimethoxy-																				M
DTXSID3060451	591-49-1	1-Methylcyclohexene					L											VH		M	M	M
DTXSID50227306	765-47-9	1,2-Dimethylcyclopentene																VH				M
DTXSID1021164	110-85-0	Piperazine	M	H	M	I	L		M	M	H	H	H	H	H	VH	VH	M	L	M	L	H
DTXSID30227420	766-97-2	Benzene, 1-ethynyl-4-methyl- (9CI)	I				H	L		L								I			I	M
DTXSID4060315	557-01-7	2-Hydroxypyrimidine	M																			M
DTXSID00227412	766-82-5	3-Methylphenylacetylene																				M
DTXSID70178043	2348-49-4	Anilino radical																				M
DTXSID3063962	5616-32-0	Methylaminoacetonitrile					VH													M	L	M
DTXSID9025116	1467-79-4	Dimethyl cyanamide	H	H	VH	I	I		I	I	I	H	I		I	I	I	I	I			M
DTXSID6048418	151-18-8	Aminopropionitrile					L									H		L		M	L	L
DTXSID8042052	95-13-6	1H-Indene	L	M	I	I	L		I	I	I		I	H	I	L	I	L	I	M	L	H
DTXSID5074470	120-73-0	Purine					VH															L
DTXSID1021827	98-82-8	Cumene	M	H	L	VH	L	H	I	L	I	H	M	H	L	M	H	H	H	M	L	H
DTXSID50191997	38704-89-1	Pyrazolidine, 1,2-dimethyl-																				M
DTXSID8039241	100-52-7	Benzaldehyde	M	VH	VH	VH	VH	H	L	L	M	M	M	M	M	H	H	H	H	M	L	H
DTXSID3042219	103-65-1	Propylbenzene	L	L	I	I	VH	L	I	L	I	I	I	I	I	I	I	H	H	M	L	H

## Sheet: Table S4
Supplemental Table S4: Weather data extracted from Middletown, OH (weather station ID#KOHMIDDL47) and Richmond, IN (weather station ID#KINRICHM45).
Location	Time	Temperature	Humidity	Wind Direction	Wind Speed (mph)
Site 0	09:44:00	61.9 °F	95 %	NW	0
	09:49:00	61.8 °F	94 %	NW	0
	09:54:00	61.8 °F	94 %	NW	0
	09:59:00	61.9 °F	94 %	NW	0
	10:04:00	62.1 °F	93 %	NW	0
	10:09:00	62.2 °F	93 %	NW	0
	10:14:00	62.2 °F	93 %	NW	0
	10:19:00	62.4 °F	93 %	NW	0
Site 1 Visit 1	12:44:00	74.5 °F	55 %	West	4.7
	12:49:00	75.1 °F	54 %	WNW	6.3
	12:54:00	74.8 °F	53 %	West	4.5
	12:59:00	75.7 °F	52 %	West	3.3
	13:04:00	76.5 °F	50 %	WSW	5
	13:09:00	76.0 °F	50 %	SW	5.2
	13:14:00	75.7 °F	50 %	WSW	5.4
	13:19:00	77.1 °F	48 %	SSW	3.8
Site 2 Visit 1	17:59:00	77.7 °F	39 %	WSW	6
	18:04:00	78.4 °F	38 %	SW	3.6
	18:09:00	80.1 °F	37 %	SSW	4.3
	18:14:00	78.7 °F	39 %	WSW	8.3
	18:19:00	78.2 °F	39 %	WSW	7
	18:24:00	78.6 °F	39 %	SW	4.5
	18:29:00	78.4 °F	39 %	SSW	5.1
	18:34:00	78.6 °F	39 %	SW	3.6
Site 1 Visit 2	19:44:00	75.8 °F	43 %	WSW	2.9
	19:49:00	75.6 °F	44 %	SW	3.1
	19:54:00	75.2 °F	44 %	SSW	2
	19:59:00	74.8 °F	45 %	SSW	2.1
	20:04:00	74.5 °F	46 %	SSW	2.4
	20:09:00	74.2 °F	47 %	South	2.3
	20:14:00	73.9 °F	48 %	SSW	2.1
	20:19:00	73.6 °F	48 %	SSW	1.6
Site 2 Visit 2	20:29:00	73.1 °F	49 %	South	1.8
	20:34:00	72.9 °F	50 %	SSW	1.4
	20:39:00	72.6 °F	50 %	SSE	1.5
	20:44:00	72.5 °F	51 %	South	1.9
	20:49:00	72.4 °F	51 %	South	1.9
	20:54:00	72.2 °F	51 %	South	1.1
	20:59:00	71.8 °F	52 %	South	1.7
	21:04:00	71.7 °F	53 %	South	1.4

## Sheet: Table S5
Supplemental Table 5: ioniTOF Software Aquistion Settings
A. Ionization Settings
Primary Ion	H3O+
Transmission	H3O
PC Inlet	493.6
p Drift	3.3
ToFLens	1.40E-4 mbar
ToF	4.08E-6 mbar
E/N	135 Td
Temps	80.00 C
SrcValve	55
H2O	5.5
lhc	4
FC-inlet	200
Us	150
Uso	80
Udrift	850
Usampler	5
B. TPS Settings (V)
Lens 1	2
Lens 2	21
Lens 3	198
Lens 4	21
Lens 5	2
Lens 6	50
Lens 7	129
Push L	15
Push H	690
Pull L	70
Pull H	750
Grid	1606
Cage	3784
Refl. Grid	538
Refl. Back	876
MCP F	5234
MCP B	2075
C. Aquistion Settings
Single Spec Time (ms)	1000
Extraction time (us)	2
max Flighttime (us)	26
D. Hexapole Settings
Frequency (Mhz)	5.6
Amplitude (V)	105.6
Offset (V)	0.21

## Sheet: Table S6
Supplemental Table 6: Composition of the PTR-ToF calibration gases.
Formula(Neutral)	Name	Mass(neutral)	Concentration(PPB)
CH4O	Methanol	32.0262	2126
C2H3N	Acetonitrile	41.0265	2316
C3H6O	Acetone	58.0419	2260
C2H3Cl	Vinyl Chloride	61.9923	2171
C5H8	Isoprene	68.0626	2229
C4H6O	Methyl Vinyl Ketone	70.0419	2217
C4H8O	2- Butanone	72.0575	2256
C6H6	Benzene	78.0469	2239
C7H8	Toluene	92.0626	2242
C2H2Cl2	1,2-Dichloroethylene	96.9567	2254
C8H8	Styrene	104.063	2271
C8H10	p-Xylene	106.078	2210
C9H12	1,3,5-Trimethylbenzene	120.094	2221
C2HCl3	Trichloroethylene	129.914	2233
C10H14	1,2,3,5 Tetramethylbenzene	134.11	2319
C2Cl4	Tetrachloroethylene	165.872	2193
